# Supplementary material for: Characterization of Feedback Neurons in the High-Level Visual Cortical Areas That Project Directly to the Primary Visual Cortex in the Cat
Source: Front Neuroanat. 2021 Jan 8;14:616465. doi: 10.3389/fnana.2020.616465 (PMC7820340; doi:10.3389/fnana.2020.616465)
Supplement: Supplementary file 1 [file Supplementary_File_1.ZIP]

Archive with 3 entries (2 files):
- supple 1/
- supple 1/compareshape.m
- supple 1/README.md
