# Supplementary material for: Characterization of Feedback Neurons in the High-Level Visual Cortical Areas That Project Directly to the Primary Visual Cortex in the Cat
Source: Front Neuroanat. 2021 Jan 8;14:616465. doi: 10.3389/fnana.2020.616465 (PMC7820340; doi:10.3389/fnana.2020.616465)
Supplement: Supplementary file 1 [file Supplementary_File_1.ZIP › supple 1/compareshape.m]

function [whamming] = compareshape( img1, img2)
%Compare the shapes of the central object in the two passed
%images, return a value representing the similarity.

%% return results from shapestats
[proc, stats1, stats2, ~, ~, hamming] = shapestats(img1, img2);
%% in case there was a wonky result from shapestats, return 0, else
if (proc == -1)
    wt = 0;
else
    %find the differences in area and perimeter, proportional to the
    %area/perimeter of each image, averaged
    area_dif = (abs(stats1.Area - stats2.Area)/((stats1.Area+stats2.Area)/2));
    peri_dif = (abs(stats1.Perimeter - stats2.Perimeter))/((stats1.Perimeter + stats2.Perimeter)/2);
    ecc_dif = abs(stats1.Eccentricity - stats2.Eccentricity);
    %store the avg_dif as the average of the three above statistics
    avg_dif = (area_dif + peri_dif + ecc_dif)/3;
    %wt can be adjusted to value different factors different-- each could
    %be 1/3, could use more Hamming and less Procrustes, etc 
    wt = (1 - avg_dif)*(1/2) + (1 - proc)* (1/4) + (1 - hamming)* (1/4);
    %proc should only be this low if the images are identical, in this case
    %the weight is 1, so it is hard coded as such 
    whamming=1-hamming;
    if proc < 0.05
        wt = 1;
    end
    %if wt somehow exceeds 1-- which should never happen, but just in
    %case-- return 1
    if wt > 1
        wt = 1;
    end
end
