# Supplementary material for: Characterization of Feedback Neurons in the High-Level Visual Cortical Areas That Project Directly to the Primary Visual Cortex in the Cat
Source: Front Neuroanat. 2021 Jan 8;14:616465. doi: 10.3389/fnana.2020.616465 (PMC7820340; doi:10.3389/fnana.2020.616465)
Supplement: Supplementary file 1 [file Supplementary_File_1.ZIP › supple 1/README.md]

##Start the GUI by running maingui.m##

Image Comparison and Processing


**School:** Brandeis University

**Course:** COSI 177a: Scientific Data Processing Using MATLAB

**Professor:** Praveen Chaturvedi

**Semester:** Spring 2017

**Project Members:** Chelsi Hu, Keisuke Isobe, Efe Christopher Esenwa

**Description:** Small project with a GUI to allow image comparison between a template image and a folder of images for comparison. Based on three factors which each generate a similarity value between 0 and 1. Users then select the importance by each factor by providing a weight between 0 and 1

Shape: Amount of overlap with hamming distance

Color: Histogram comparison with chi-squared distance

Texture: Histogram comparison with euclidian distance, generated from local standard deviation of pixels
